# Supplementary material for: Real-world effectiveness of nivolumab plus ipilimumab and second-line therapy in Japanese untreated patients with metastatic renal cell carcinoma: 2-year analysis from a multicenter retrospective clinical study (J-cardinal study)
Source: Jpn J Clin Oncol. 2022 Aug 3;52(11):1345–52. doi: 10.1093/jjco/hyac124 (PMC9631464; doi:10.1093/jjco/hyac124)
Supplement: J-cardinal_2nd_Paper_Figure_S1_hyac124 [file j-cardinal_2nd_paper_figure_s1_hyac124.zip]

Archive with 1 entries (1 files):
- J-cardinal_2nd_Paper_Figure_S1_hyac124.eps
